# Supplementary material for: Push-Pull Effect of Terpyridine Substituted by Triphenylamine Motive—Impact of Viscosity, Polarity and Protonation on Molecular Optical Properties
Source: Molecules. 2022 Oct 20;27(20):7071. doi: 10.3390/molecules27207071 (PMC9606908; doi:10.3390/molecules27207071)
Supplement: Supplementary file 1 [file molecules-27-07071-s001.zip]

Archive with 1 entries (1 files):
- molecules-1968107-supplementary.pdf
